# Supplementary material for: Micro- and mesozooplankton successions in an Antarctic coastal environment during a warm year
Source: PLoS One. 2020 May 14;15(5):e0232614. doi: 10.1371/journal.pone.0232614 (PMC7224539; doi:10.1371/journal.pone.0232614)
Supplement: S1 Data — (XLSX) [file pone.0232614.s001.xlsx]

## Sheet: Planilla (Micro)
				Factores
Muestra	Fecha	Sitio	Profundidad	Dates	sites&depth	season	period	Gyrodinium lachryma	Protoperidinium concavum	Protoperidinium antarcticum	Preperidinium meunierii	Leegaardiella spp.	Strombidium spp.	Codonellopsis balechi	Cymatocylis convallaria	Cymatocylis drigalskii	Nauplii
1	22/12/2010	S1	Sup	12/22/2010	S1Sup	Summer	Glacial Melting	0,36	0	0	0	0	0	0	0	0	0
2	8/1/2011	S1	Sup	2011-08-01	S1Sup	Summer	Glacial Melting	0	0	0	0	0	0	0,12	0	0	0
3	20/1/2011	S1	Sup	01/20/2011	S1Sup	Summer	Glacial Melting	0,07	0	0	0	0	0,05	0,12	0	0	0
4	31/1/2011	S1	Sup	01/31/2011	S1Sup	Summer	Glacial Melting	0	0	0	0	0	0,05	0	0	0	0
5	20/2/2011	S1	Sup	02/20/2011	S1Sup	Summer	Glacial Melting-Stratification	0,07	0	0	0	0	0	6,69	0	0	0
6	5/3/2011	S1	Sup	2011-05-03	S1Sup	Summer	Glacial Melting-Stratification	0	0,19	0	0	0	0	4,18	0	0	0
7	18/3/2011	S1	Sup	03/18/2011	S1Sup	Summer	Glacial Melting-Stratification	0	1,06	3,87	0	0	0	6,21	0	0	3,08
8	6/4/2011	S1	Sup	2011-06-04	S1Sup	Fall	Fall	0,84	7,56	16,77	1,71	4,13	3,05	77,25	2,81	2,53	6,41
9	6/5/2011	S1	Sup	2011-06-05	S1Sup	Fall	Fall	0	1,64	0	0,56	0	0	1,07	0	0	0
10	30/6/2011	S1	Sup	06/30/2011	S1Sup	Winter	Sea-ice Freezing	0	0,29	0,77	0,09	0	0	0,48	0	0	0
11	30/7/2011	S1	Sup	07/30/2011	S1Sup	Winter	Sea-ice Freezing	0	0,10	0	0	0	0	0,48	0	0	0
12	22/8/2011	S1	Sup	08/22/2011	S1Sup	Winter	Sea-ice Freezing	0	0	0	0	0	0	0,24	0	0	0
13	14/9/2011	S1	Sup	09/14/2011	S1Sup	Winter	Sea-ice Freezing	0	0	0	0	0	0,11	0	0	0	1,15
14	5/10/2011	S1	Sup	2011-05-10	S1Sup	Spring	Sea-ice Freezing	0	0,05	0	0,05	0	0	0,18	0	0	0
15	15/11/2011	S1	Sup	11/15/2011	S1Sup	Spring	Sea-ice Melting	0	0,06	0	0	0,07	0,06	0	0	0	0
16	19/12/2011	S1	Sup	12/19/2011	S1Sup	Spring	Sea-ice Melting	0,18	0,03	0	0	0,03	0,03	0	0	0	0
17	22/12/2010	S1	Depth	12/22/2010	S1Dep	Summer	Glacial Melting	0,07	0	0	0	0	0,55	1,55	0	0	0
18	8/1/2011	S1	Depth	2011-08-01	S1Dep	Summer	Glacial Melting	0	0	0	0	0	0	0,12	0	0	0
19	20/1/2011	S1	Depth	01/20/2011	S1Dep	Summer	Glacial Melting	0,36	0	0	0	0	0	2,03	0	0	0
20	31/1/2011	S1	Depth	01/31/2011	S1Dep	Summer	Glacial Melting	0,36	0	0	0	0	0,28	0,24	0	0	0
21	20/2/2011	S1	Depth	02/20/2011	S1Dep	Summer	Glacial Melting-Stratification	0	0	0	0	0	0,22	0	0	0	0,77
22	5/3/2011	S1	Depth	2011-05-03	S1Dep	Summer	Glacial Melting-Stratification	0	0,77	0	0	0	0	1,19	0	0	0
23	18/3/2011	S1	Depth	03/18/2011	S1Dep	Summer	Glacial Melting-Stratification	0	2,90	0	0,37	0	0	22,22	0	0	1,54
24	6/4/2011	S1	Depth	2011-06-04	S1Dep	Fall	Fall	0,14	8,78	7,74	3,17	1,18	1,39	24,13	0,63	0,91	2,31
25	6/5/2011	S1	Depth	2011-06-05	S1Dep	Fall	Fall	0	1,83	0	0,28	0	0,05	1,07	0	0	0,77
26	30/6/2011	S1	Depth	06/30/2011	S1Dep	Winter	Sea-ice Freezing	0	0,10	0	0	0	0	0,24	0	0	0,77
27	30/7/2011	S1	Depth	07/30/2011	S1Dep	Winter	Sea-ice Freezing	0	0,10	0	0	0	0	0	0	0	0
28	22/8/2011	S1	Depth	08/22/2011	S1Dep	Winter	Sea-ice Freezing	0	0	0	0	0	0	0	0	0	1,54
29	14/9/2011	S1	Depth	09/14/2011	S1Dep	Winter	Sea-ice Freezing	0	0	0	0,05	0	0	0,06	0	0	0,77
30	5/10/2011	S1	Depth	2011-05-10	S1Dep	Spring	Sea-ice Freezing	0	0	0	0	0	0	0,06	0	0	0,38
31	15/11/2011	S1	Depth	11/15/2011	S1Dep	Spring	Sea-ice Melting	0	0	0	0,05	0	0,06	0,33	0	0	0,43
32	19/12/2011	S1	Depth	12/19/2011	S1Dep	Spring	Sea-ice Melting	0,04	0	0	0,03	0	0,31	0,95	0	0	0,23
33	22/12/2010	S2	Sup	12/22/2010	S2Sup	Summer	Glacial Melting	0,86	0	0	0	0,12	0,39	0	0	0	0
34	8/1/2011	S2	Sup	2011-08-01	S2Sup	Summer	Glacial Melting	0	0	0	0	0	0,05	0	0	0	0
35	20/1/2011	S2	Sup	01/20/2011	S2Sup	Summer	Glacial Melting	0	0	0	0	0	0,05	0	0	0	0
36	31/1/2011	S2	Sup	01/31/2011	S2Sup	Summer	Glacial Melting	0	0	0	0	0	0	0,36	0	0	0
37	20/2/2011	S2	Sup	02/20/2011	S2Sup	Summer	Glacial Melting-Stratification	0	0	0	0	0	0	0	0	0	0
38	5/3/2011	S2	Sup	2011-05-03	S2Sup	Summer	Glacial Melting-Stratification	0	0,58	0	0	0	0	0,95	0	0	0
39	18/3/2011	S2	Sup	03/18/2011	S2Sup	Summer	Glacial Melting-Stratification	0,07	0	0	0	0	0	0,72	0	0	0
40	6/4/2011	S2	Sup	2011-06-04	S2Sup	Fall	Fall	0,29	4,54	4,64	0,84	1,53	0,72	9,32	0,42	0,30	3,08
41	6/5/2011	S2	Sup	2011-06-05	S2Sup	Fall	Fall	0	1,64	0	0,37	0	0,11	0,24	0	0	0
42	30/7/2011	S2	Sup	07/30/2011	S2Sup	Winter	Sea-ice Freezing	0	0,29	0	0,09	0	0,05	0,72	0	0	1,54
43	15/11/2011	S2	Sup	11/15/2011	S2Sup	Spring	Sea-ice Melting	0	0	0	0,06	0,22	0,17	0,07	0	0	0,48
44	19/12/2011	S2	Sup	12/19/2011	S2Sup	Spring	Sea-ice Melting	0,43	0	0	0,03	0,17	0,28	0,06	0	0	0,16
45	22/12/2010	S2	Depth	12/22/2010	S2Dep	Summer	Glacial Melting	0,07	0	0	0	0	0,39	0	0	0	0
46	8/1/2011	S2	Depth	2011-08-01	S2Dep	Summer	Glacial Melting	0,14	0	0	0	0,36	0	0	0	0	0
47	20/1/2011	S2	Depth	01/20/2011	S2Dep	Summer	Glacial Melting	0,22	0	0	0	0,24	0	0	0	0	0
48	31/1/2011	S2	Depth	01/31/2011	S2Dep	Summer	Glacial Melting	0,22	0	0	0	0	0,55	0	0	0	0
49	20/2/2011	S2	Depth	02/20/2011	S2Dep	Summer	Glacial Melting-Stratification	0,29	0	0	0	0,83	0,61	0,48	0	0	0,77
50	5/3/2011	S2	Depth	2011-05-03	S2Dep	Summer	Glacial Melting-Stratification	0	0	0	0	0	0	0,96	0	0	0
51	18/3/2011	S2	Depth	03/18/2011	S2Dep	Summer	Glacial Melting-Stratification	0,14	1,45	1,55	0,47	0	0	11,23	0	0	0,77
52	6/4/2011	S2	Depth	2011-06-04	S2Dep	Fall	Fall	0	1,93	62,69	2,33	0	0	9,91	1,68	0,91	0
53	6/5/2011	S2	Depth	2011-06-05	S2Dep	Fall	Fall	0	1,35	0	0,28	0	0	0,96	0	0	0,77
54	30/7/2011	S2	Depth	07/30/2011	S2Dep	Winter	Sea-ice Freezing	0	0,10	0	0	0	0	0,24	0	0	0
55	15/11/2011	S2	Depth	11/15/2011	S2Dep	Spring	Sea-ice Melting	0,04	0,16	0	0,15	0,13	0,15	0	0,12	0	0
56	19/12/2011	S2	Depth	12/19/2011	S2Dep	Spring	Sea-ice Melting	0,06	0,08	0	0,08	0,06	0,27	0,18	0,12	0	0

## Sheet: Planilla (Meso)
				Factores
Muestra	Fecha	Sitio	Profundidad	Dates	sites&depth	season	Oithona similis	Calanoides acutus	Calanus propinquus	Ctenocalanus citer	Metridia gerlachei	Rhincalanus gigas	E. superba FVI	E. superba J	E. superba A	E. frigida FV	E. frigida FVI	Amphipoda	Clione limacina	Salpa thompsoni
1	22/12/2010	S1	Sup	12/22/2010	S1Sup	Summer	0,002	0,02	0,01	0,001	0	0	0	0	0	0	0	0,08	0	0
2	8/1/2011	S1	Sup	2011-08-01	S1Sup	Summer	0,02	0,37	0,95	0,01	0	0	0	0	0	0	0	3,39	0	0
3	20/1/2011	S1	Sup	01/20/2011	S1Sup	Summer	0,003	0	0	0	0	0	0	0	0	0	0	0	0	0
4	31/1/2011	S1	Sup	01/31/2011	S1Sup	Summer	0,02	0	0,31	0,002	0	0	0	0	0	0	0	0,22	0	0
5	20/2/2011	S1	Sup	02/20/2011	S1Sup	Summer	0,09	0,35	0	0,04	0	0	0	0	0	0	0	0	0	0
6	5/3/2011	S1	Sup	2011-05-03	S1Sup	Summer	0,09	0,25	0	0,01	0	0	0	0	0	0	0	0	0	0
7	18/3/2011	S1	Sup	03/18/2011	S1Sup	Summer	0,11	0,65	1,44	0,01	0	0	0	0	0	0	0	0	0	0
8	6/4/2011	S1	Sup	2011-06-04	S1Sup	Fall	1,14	13,51	18,57	4,14	1,71	41,36	0	0	0	0	0	0	0	0
9	6/5/2011	S1	Sup	2011-06-05	S1Sup	Fall	0,01	0,06	0,20	0	0	0	0,25	0	0	0	0	0	0	0
10	30/6/2011	S1	Sup	06/30/2011	S1Sup	Winter	5,72	56,36	185,86	6,00	0	0	0	0	0	0	0	0	0	0
11	30/7/2011	S1	Sup	07/30/2011	S1Sup	Winter	0,96	0	0	0,46	0	0	0	0	0	42,48	0	0	0	0
12	22/8/2011	S1	Sup	08/22/2011	S1Sup	Winter	0,11	0	3,75	0,03	0	0	7,81	0	0	0	11,75	0	0	0
13	14/9/2011	S1	Sup	09/14/2011	S1Sup	Winter	0,58	0	32,20	0,13	0	0	0	0	0	0	30,28	0	0	0
14	5/10/2011	S1	Sup	2011-05-10	S1Sup	Spring	0,12	0	2,33	0	0	0	0	0	0	0	21,91	0	0	0
15	15/11/2011	S1	Sup	11/15/2011	S1Sup	Spring	0,001	0	0	0	0	0	0	0	0	0	0	0	0	0
16	19/12/2011	S1	Sup	12/19/2011	S1Sup	Spring	0,002	0,01	0,006	0,0003	0	0	0	0	0	0	0	0,04	0	0
17	22/12/2010	S1	Depth	12/22/2010	S1Dep	Summer	0,02	0,24	0,63	0,003	0,01	0,10	0	0	0	0	0	0,11	0	0,46
18	8/1/2011	S1	Depth	2011-08-01	S1Dep	Summer	0,02	0,49	0,54	0,01	0	0	0	0	0	0	0	0	0	0
19	20/1/2011	S1	Depth	01/20/2011	S1Dep	Summer	0,05	0,10	0,39	0,001	0	0	0	0	0	0	0	0	0	0
20	31/1/2011	S1	Depth	01/31/2011	S1Dep	Summer	0,03	0	2,67	0	0	4,46	0	0	736,48	0	0	0	0	0
21	20/2/2011	S1	Depth	02/20/2011	S1Dep	Summer	0,17	1,65	0	0,03	0,56	0	0	0	0	0	0	0	0	0
22	5/3/2011	S1	Depth	2011-05-03	S1Dep	Summer	0,12	0,26	0,86	0	0	0	0	0	0	0	0	0	0	0
23	18/3/2011	S1	Depth	03/18/2011	S1Dep	Summer	0,24	2,14	3,92	0,11	0	2,62	0	0	0	0	0	0	0	0
24	6/4/2011	S1	Depth	2011-06-04	S1Dep	Fall	0,11	0,80	0,78	0,09	0,09	1,31	0	0	0	0	0	0,49	0	0
25	6/5/2011	S1	Depth	2011-06-05	S1Dep	Fall	0,02	0,50	0,67	0,01	0,03	0	0	0	0	0	0	0,30	0	0
26	30/6/2011	S1	Depth	06/30/2011	S1Dep	Winter	0,75	0	48,68	0	22,47	0	0	0	0	0	0	0	0	0
27	30/7/2011	S1	Depth	07/30/2011	S1Dep	Winter	1,35	17,71	48,68	0,71	0	0	0	0	0	0	0	0	0	0
28	22/8/2011	S1	Depth	08/22/2011	S1Dep	Winter	0,18	0,81	0,89	0,11	0	0	0	0	0	0	5,01	0	0	0
29	14/9/2011	S1	Depth	09/14/2011	S1Dep	Winter	0,18	0	3,61	0,12	0	0	2,68	0	0	0	5,44	0	0	0
30	5/10/2011	S1	Depth	2011-05-10	S1Dep	Spring	0,05	0	0	0	0	0	8,41	0	0	0	6,40	0	44,14	0
31	15/11/2011	S1	Depth	11/15/2011	S1Dep	Spring	0,01	0	0,42	0	0	0	0	0	76,66	0	0	0	0	0
32	19/12/2011	S1	Depth	12/19/2011	S1Dep	Spring	0,04	0,12	0,52	0,001	0,005	0,05	0	0	0	0	0	0,06	0	0,23
33	22/12/2010	S2	Sup	12/22/2010	S2Sup	Summer	0,03	0,82	0,45	0,01	0	0	0	0	0	0	0	0	0	0
34	8/1/2011	S2	Sup	2011-08-01	S2Sup	Summer	0,002	0,11	0	0	0	0	0	0	0	0	0	0	0	2,53
35	20/1/2011	S2	Sup	01/20/2011	S2Sup	Summer	0,02	0,15	0,65	0	0	0,18	0	0	0	0	0	0	0	0
36	31/1/2011	S2	Sup	01/31/2011	S2Sup	Summer	0,001	0	0	0	0	0	0	0	0	0	0	0	0	0
37	20/2/2011	S2	Sup	02/20/2011	S2Sup	Summer	0,05	0	0,29	0,02	0	0	0	0	0	0	0	0	0	2,04
38	5/3/2011	S2	Sup	2011-05-03	S2Sup	Summer	0,25	1,27	0	0,03	0	0	0	0	0	0	0	0	0	0
39	18/3/2011	S2	Sup	03/18/2011	S2Sup	Summer	0,004	0	0	0	0	0	0	0	0	0	0	0,33	0	0
40	6/4/2011	S2	Sup	2011-06-04	S2Sup	Fall	0,02	0	0,05	0,007	0	0	0	0	0	0	0	0	0	0
41	6/5/2011	S2	Sup	2011-06-05	S2Sup	Fall	0,005	0	0	0,001	0	0	0,14	0	0	0	0	0,38	0	0
42	30/7/2011	S2	Sup	07/30/2011	S2Sup	Winter	0,007	0	0	0,01	0	0	0	0	0	0	0	0	0	0
43	15/11/2011	S2	Sup	11/15/2011	S2Sup	Spring	0,004	0	0,16	0	0	0	0	0	0	0	0	0	0	0
44	19/12/2011	S2	Sup	12/19/2011	S2Sup	Spring	0,02	0,41	0,30	0,01	0	0	0	0	0	0	0	0	0	0
45	22/12/2010	S2	Depth	12/22/2010	S2Dep	Summer	0,005	0,45	1,32	0	0	0	0	0	0	0	0	0	0	0
46	8/1/2011	S2	Depth	2011-08-01	S2Dep	Summer	0,001	0,09	0	0	0	0	0	0	0	0	0	0,49	0	0
47	20/1/2011	S2	Depth	01/20/2011	S2Dep	Summer	0,01	0,03	0,11	0	0	0	0	0	0	0	0	0	0	0
48	31/1/2011	S2	Depth	01/31/2011	S2Dep	Summer	0,15	5,79	0	0,31	0	0	0	0	0	0	0	0	0	0
49	20/2/2011	S2	Depth	02/20/2011	S2Dep	Summer	0,001	0,02	0,02	0,0004	0	0	0	0	0	0	0	0	0	0
50	5/3/2011	S2	Depth	2011-05-03	S2Dep	Summer	0,002	0	0,01	0	0	0	0	0	0	0	0	0	0	0
51	18/3/2011	S2	Depth	03/18/2011	S2Dep	Summer	0,21	2,93	1,29	0,09	0,30	0	0	0	0	0	0	0	0	0
52	6/4/2011	S2	Depth	2011-06-04	S2Dep	Fall	0,04	0,21	0,68	0,03	0	0	0	0	0	0	0	0	0	0
53	6/5/2011	S2	Depth	2011-06-05	S2Dep	Fall	0,006	0,30	1,12	0,01	0,05	0,25	0	14,49	0	0,25	0,42	0	0	0
54	30/7/2011	S2	Depth	07/30/2011	S2Dep	Winter	0,005	0	0,15	0,01	0	0	0	0	0	0	0	0	0	0
55	15/11/2011	S2	Depth	11/15/2011	S2Dep	Spring	0,01	0,49	0	0	0	0	0	0	0	0	0	8,11	0	0
56	19/12/2011	S2	Depth	12/19/2011	S2Dep	Spring	0,02	0,47	0,66	0	0	0	0	0	0	0	0	0	0	0
